# Supplementary material for: Integrated omics analysis on organic fertilizer-mediated regulation of starch synthesis in cassava
Source: Front Plant Sci. 2026 Jun 1;17:1821836. doi: 10.3389/fpls.2026.1821836 (PMC13265497; doi:10.3389/fpls.2026.1821836)
Supplement: Supplementary file 2 [file Table2.xlsx]

## Sheet: Table S1
Table S1. Primers for qRT-PCR
Gene ID	Primer sequences (5′-3′)		Product length (bp)
Manes.02G124800	Forward	TCGTCTCTCATGAAAATACCGC	164
	Reverse	CACATTCCTCTCTCCGCTGAT
Manes.12G005400	Forward	CTGTGGTGAGGACGAGGCTA	112
	Reverse	TCCGGCGACGAGTCTACAAT
Manes.07G071733	Forward	CAGTCTTGGTTCAGGTGCCA	133
	Reverse	AACCAGAACTCGCCTAAGCC
Manes.02G216010	Forward	CCCTGACTGTCCATACAACCT	123
	Reverse	GCTCCAATCATCTTTCCAGTGC
Manes.14G030800	Forward	AGTGAATCCACGGAGATGGTGA	155
	Reverse	TCCTTCCTTGCTCTGATGTTGC
Manes.S033616	Forward	CTGCCACAAGCCAGTTATCC	101
	Reverse	ATACGAACCGTGAAAGCGTG
Manes.11G095000	Forward	GGCTCCCACTGAGTCAAGAA	119
	Reverse	CCATCTCAGTTGGATCAGTTGC
Manes.12G120100	Forward	GCCTTCGCCACTCTCTCTGA	181
	Reverse	TGTCGCTAACGCTGATGGTG
Manes.15G054800 (MeEF1α)	Forward	TGAACCACCCTGGTCAGATTGGAA	139
	Reverse	AACTTGGGCTCCTTCTCAAGCTCT

## Sheet: Table S2
Table S2. Statistical results of transcriptome sequencing data
Sample	Raw reads	Raw bases	Clean reads	Clean bases	Q20 (%)	Q30 (%)	GC (%)
CKL1	43367414	6505112100	43367342	6.23 Gb	98.53	96.16	43.45
CKL2	43363464	6504519600	43363382	6.23 Gb	98.67	96.47	43.14
CKL3	43373314	6505997100	43373246	6.22 Gb	98.6	96.34	43.36
CKR1	43184066	6477609900	43183960	6.24 Gb	98.57	96.34	42.87
CKR2	40442138	6066320700	40442078	5.80 Gb	98.53	96.21	42.7
CKR3	41085356	6162803400	41085276	5.93 Gb	98.29	95.77	43.15
TL1	43355610	6503341500	43355460	6.19 Gb	98.58	96.34	43.48
TL2	39296438	5894465700	39296374	5.61 Gb	98.62	96.43	43.31
TL3	40161390	6024208500	40161310	5.80 Gb	98.57	96.3	43.56
TR1	40401604	6060240600	40401542	5.86 Gb	98.54	96.24	42.76
TR2	43379230	6506884500	43379154	6.28 Gb	98.59	96.31	42.48
TR3	43116126	6467418900	43116038	6.29 Gb	98.63	96.4	42.84

## Sheet: Table S3
Table S3. Mapping results of transcriptome data
Sample	Clean reads	Map reads	Total mapped (%)	Unique mapped (%)	Multiple mapped (%)	Unmapped (%)
CKL1	43367342	42556750	98.13	95.61	2.52	1.87
CKL2	43363382	42546016	98.12	95.53	2.59	1.88
CKL3	43373246	42548646	98.09	95.6	2.49	1.91
CKR1	43183960	42446512	98.29	95.11	3.18	1.71
CKR2	40442078	39695842	98.15	94.88	3.27	1.85
CKR3	41085276	40241766	97.95	94.73	3.22	2.05
TL1	43355460	42596806	98.25	95.85	2.4	1.75
TL2	39296374	38568246	98.14	95.63	2.51	1.86
TL3	40161310	39462352	98.26	95.81	2.45	1.74
TR1	40401542	39664958	98.17	94.93	3.24	1.83
TR2	43379154	42609122	98.23	94.96	3.27	1.77
TR3	43116038	42388538	98.31	95.12	3.19	1.69

## Sheet: Table S4
Table S4. Top 10 differentially expressed genes (DEGs) ranked by |log₂FC| between two comparison groups
GeneID	Treatment	Control	Base Mean Treatment	Base Mean Control	Log2(Fold Change)	P_Value	Regulate
Manes.08G076885.v8.1	TL	CKL	77.8249	12.9644	2.58535	0.0366365	Up
Manes.14G148722.v8.1	TL	CKL	33.6379	8.04558	2.05917	0.00288142	Up
Manes.01G085400.v8.1	TL	CKL	56.0154	13.933	2.00591	0.00883118	Up
Manes.13G123400.v8.1	TL	CKL	148.773	37.6166	1.9835	0.041113	Up
Manes.11G014800.v8.1	TL	CKL	69.16	18.4964	1.90173	0.0113641	Up
Manes.10G101601.v8.1	TL	CKL	82.808	22.6845	1.86712	0.00435345	Up
Manes.11G055436.v8.1	TL	CKL	5.85234	26.43	-2.17692	0.0161371	Down
Manes.16G123600.v8.1	TL	CKL	3.34552	15.4557	-2.19483	0.0200859	Down
Manes.11G100300.v8.1	TL	CKL	10.3591	66.1284	-2.66782	0.000855104	Down
Manes.17G113900.v8.1	TL	CKL	3.59125	25.2241	-2.79146	0.00872732	Down
GeneID	Treatment	Control	Base Mean Treatment	Base Mean Control	Log2(Fold Change)	P_Value	Regulate
Manes.02G119600.v8.1	TR	CKR	74.5758	2.70951	4.78226	0.000385286	Up
Manes.01G143500.v8.1	TR	CKR	187.407	8.1263	4.52736	0.000239892	Up
Manes.08G026900.v8.1	TR	CKR	22.6171	1.72986	3.72474	0.000633025	Up
Manes.12G088800.v8.1	TR	CKR	297.762	23.4859	3.66746	9.06156e-05	Up
Manes.16G068951.v8.1	TR	CKR	36.4614	3.16944	3.54451	0.000321086	Up
Manes.12G138500.v8.1	TR	CKR	151.153	16.5989	3.18964	0.000482672	Up
Manes.11G154600.v8.1	TR	CKR	5.3324	59.4496	-3.47067	0.000444222	Down
Manes.02G057200.v8.1	TR	CKR	9.57098	134.319	-3.82019	0.000576987	Down
Manes.05G033300.v8.1	TR	CKR	5.91933	89.5459	-3.90833	1.13628e-05	Down
Manes.12G124000.v8.1	TR	CKR	2.16792	41.9637	-4.25314	7.67594e-05	Down

## Sheet: Table S5
Table S5. Top 10 differentially expressed metabolites (DEMs) ranked by VIP between two comparison groups
MS2 name	VIP	P-Value	Q-Value	Log2(Fold Change)	Regulate
2,5-Diisopropyl-4-methylphenol	2.07943	0.000154381	0.224742	1.13536	Up
7-Hydroxymitragynine	2.07075	0.000378238	0.364149	-0.242316	Down
Pimelic acid	2.07065	0.00044905	0.377007	-0.570828	Down
3-Methyladipic acid	2.07065	0.00044905	0.377007	-0.570828	Down
AVOCADYNE	2.06635	0.000874948	0.439092	0.392796	Up
Reserpine	2.04902	0.0019062	0.579569	0.594757	Up
Dattelic acid	2.04457	0.00113214	0.496056	0.212514	Up
Cortexolone	2.03935	0.00114009	0.496056	0.384645	Up
Corticosterone	2.03935	0.00114009	0.496056	0.384645	Up
echinacoside	2.03677	0.000768473	0.439092	0.957322	Up
MS2 name	VIP	P-Value	Q-Value	Log2(Fold Change)	Regulate
(3R)-5-methyl-3-[(2S,3R,4S,5S,6R)-3,4,5-trihydroxy-6-(hydroxymethyl)oxan-2-yl]oxy-3-[[4-[(2S,3R,4S,5S,6R)-3,4,5-trihydroxy-6-(hydroxymethyl)oxan-2-yl]oxyphenyl]methoxycarbonyl]hexanoic acid	2.26495	0.0134064	0.851537	-3.548	Down
Ethyldodecanoate	2.26297	0.00178637	0.851537	10.6888	Up
[8]-Gingerdiol	2.26242	0.000999303	0.851537	-2.49545	Down
methyl 3-[3,4-dihydroxy-2-(3-methylbut-2-enyl)phenyl]-2-[[4-hydroxy-3-(3-methylbut-2-enyl)phenyl]methyl]-4-methoxy-5-oxo-furan-2-carboxylate	2.24488	0.0281427	0.851537	-3.62995	Down
Fraxinol	2.21177	0.00190024	0.851537	1.63107	Up
2-Pyrrolidinone	2.17821	0.00772465	0.851537	2.02531	Up
(2Z,4E)-5-[(1R,3R,5S,8S)-3,8-dihydroxy-1,5-dimethyl-6-oxabicyclo[3.2.1]octan-8-yl]-3-methyl-penta-2,4-dienoic acid	2.17662	0.00544082	0.851537	-0.410878	Down
8-hydroxy-4-(1-hydroxy-1-methyl-ethyl)-10-oxatricyclo[7.2.1.01,5]dodec-3-ene-8-carboxylic acid	2.17662	0.00544082	0.851537	-0.410878	Down
(4E)-8-hydroxy-4-(2-hydroxy-1-methyl-ethylidene)-10-oxatricyclo[7.2.1.01,5]dodecane-8-carboxylic acid	2.17662	0.00544082	0.851537	-0.410878	Down
5-[6-(hydroxymethyl)-7-oxatricyclo[4.3.0.03,9]nonan-9-yl]-2-methyl-4-oxo-pentanoic acid	2.17662	0.00544082	0.851537	-0.410878	Down

## Sheet: Table S6
Table S6. Metabolite and gene annotation information in Figure 8
Metabolite ID	Metabolite description	Gene ID	Gene description
1728	Picrasin_G	Manes.09G025572	DETOXIFICATION 42-like
76	Glutathione disulfide	Manes.11G112600	L-ascorbate oxidase
119	Uridine 5'-monophosphate (UMP)	Manes.02G079600	Uncharacterized oxidoreductase (At4g09670 homolog), redox homeostasis and stress-related protein
1166	Asperulosidic acid	Manes.07G094200	hypothetical protein
1385	Epigallocatechin_3-O-(3-O-methylgallate)	Manes.17G113900	germin-like protein subfamily 1 member 11
1774	N-Butylbenzenesulfonamide	Manes.08G069932	heavy metal-associated isoprenylated plant protein 7
447	LPC(18:2/0:0)	Manes.16G031500	probable glutathione S-transferase
2256	Ganoderiol I	Manes.08G029300	lysosomal Pro-X carboxypeptidase
290	LPC(16:0)	Manes.09G161900	hypothetical protein
916	5-Hydroxyflavone	Manes.15G165100	polyol transporter 5
483	Pimelic acid	novel2045	protein ALP1-like
511	3-Methyladipic acid	Manes.12G060100	Uncharacterized protein LOC110627804 isoform X1
913	Methylnissolin-3-O-glucoside	Manes.13G093532	hypothetical protein
1101	Dihydroquercetin	Manes.14G047228	uncharacterized protein
1391	methyl 5-hydroxy-7-(hydroxymethyl)-1-[3,4,5-trihydroxy-6-(hydroxymethyl)oxan-2-yl]oxy-1,4a,5,7a-tetrahydrocyclopenta[c]pyran-4-carboxylate	Manes.16G019130	hypothetical protein
1452	2,5-Diisopropyl-4-methylphenol	Manes.14G150300	probable LRR receptor-like serine/threonine-protein kinase At3g47570
1511	(S)-Skyrin_2-glucoside	Manes.16G068951	hypothetical protein
1539	echinacoside	Manes.16G098200	phenylalanine ammonia-lyase
1815	Hulupinic acid	Manes.07G123400	7-deoxyloganetic acid glucosyltransferase
1884	Chrysanthemic Acid	Manes.02G089600	aspartyl protease family protein 2 isoform X1
277	Ascorbic acid	novel1504	uncharacterized protein
454	2-Piperidone	Manes.16G128900	probable WRKY transcription factor 60 isoform X2
534	3-hydroxy-3-methyl-5-oxo-5-[[(2R,3S,4S,5R,6S)-3,4,5-trihydroxy-6-(2-methyl-4-oxo-pyran-3-yl)oxy-tetrahydropyran-2-yl]methoxy]pentanoic acid	Manes.12G028000	transcription factor bHLH90 isoform X2
547	Fraxinol	Manes.01G021600	uncharacterized protein
554	methyl 3-[3,4-dihydroxy-2-(3-methylbut-2-enyl)phenyl]-2-[[4-hydroxy-3-(3-methylbut-2-enyl)phenyl]methyl]-4-methoxy-5-oxo-furan-2-carboxylate
728	5-Aminopentanoic acid
825	ESCULIN
1197	Ethyldodecanoate
1256	Amygdalin
1980	Apiosylglucosyl 4-hydroxybenzoate
